# Supplementary material for: Role of ATG7-dependent non-autophagic pathway in angiogenesis
Source: Front Pharmacol. 2024 Jan 10;14:1266311. doi: 10.3389/fphar.2023.1266311 (PMC10806190; doi:10.3389/fphar.2023.1266311)
Supplement: Supplementary file 1 [file Table2.XLSX]

## Sheet: Sheet1
TABLE 2. Effects of ATG7 on angiogenesis.
Pathways	Specific cell	Mechanism	Effects	Reference
ATG7-dependent non-autophagy pathways	Brain microvascular endothelial cells (human and mice)	ATG7 mediates NF-κB at the transcriptional level to regulate the expression of IL-6, IL-1β, IL-8, and TNF-α.	ATG7 deficiency attenuates angiogenesis and block neutrophil infiltration, thereby acting as a neuroprotective agent to attenuate I/R-induced acute brain injury and inflammatory responses.	(Zhuang et al., 2017) (Wang et al., 2018)
	Human brain microvascular endothelial cells (HBMECs)	ATG7 control laminin-5 expression via the NF-κB signaling pathway.	ATG7 facilitate the formation of tubular structures and angiogenesis.	(He et al., 2019)
	Human umbilical vein endothelial cell(HUVECs)	STAT1 is upregulated by ATG7 deficiency through the interaction between ATG7 and zinc finger protein 148. Subsequently, STAT1 suppresses HIF1A expression by binding to the HIF1A promoter.	ATG7 deficiency inhibits ischemia-induced angiogenesis and delaying blood flow reperfusion.	(Yao et al., 2022)
Autophagy pathway involved in ATG7	THP-1 cells, human bronchial epithelium cell line, and human lung microvascular endothelial cells	MiR-210-3p targets ATG7 and suppresses the expression of autophagy-related genes.	MiR-210-3p enhanced inflammation, apoptosis, and permeability while inhibiting angiogenesis and cellular activity.	(Li et al., 2021a)
	Endothelial progenitor cells (EPCs)	Circ-ADAM9 upregulated PTEN and ATG7 in interaction with mir-20a-5p, and inhibited the phosphorylation of AKT and mTOR to aggravate autophagy and apoptosis of EPCs under high glucose.	Autophagy and apoptosis of EPCs increase significantly under high glucose conditions, and suppress angiogenesis.	(Tian et al., 2020)
	HUVECs and retinal vascular Ecs	Metformin downregulates HG-triggered autophagy through activating the Hh signaling pathway in a GLI1-dependent manner. GLI1 knockdown-triggered autophagy was related to upregulation of BNIP3, which subsequently disrupted the association of BECN1/Beclin 1 and BCL2.	Metformin attenuates hyperglycemia-induced endothelial dysfunction by modulating autophagy. Metformin exerts pro-angiogenic and anti-autophagic effects in an Hh-dependent manner under HG culture conditions.	(Niu et al., 2019)
	Human A549, H1299, H1688, H446 cells, and human bronchial epithelial cell line (HBE)	The proteasome inhibitor MG132/bortezomib promotes the degradation of polyubiquitinated AGR2 protein by activating autophagy.	Suppression of AGR2 by bortezomib significantly enhances antitumor efficiency of bevacizumab, an angiogenesis-targeting therapeutic drug.	(Wang et al., 2019)
	Human retinal pigment epithelial (ARPE‐19) cell line and HUVECs	Induction of low oxidative stress in RPE cells overactivates autophagy and enhances the number of exosomes released to the extracellular medium, and the fraction of RPE exosomes containing VEGFR2 increases.	Endothelial cells migrate and form new blood vessels under conditions of low oxidative stress.	(Atienzar-Aroca et al., 2018)
	Human cerebral microvascular endothelial cell line (hCMEC/D3) and primary glioma cells	PVT1 overexpression increased the expression of ATG7 and Beclin1 by targeting miR-186.	PVT1 overexpression promoted glioma vascular endothelial cells proliferation, migration, and angiogenesis.	(Ma et al., 2017)
	Isolation and culture of Wharton's jelly MSCs (WJ-MSCs) and HUVECs	Secretion levels of angiogenin and VEGF that were markedly increased upon hypoxia exposure was decreased by ATG5/7 knockdown.	Increased autophagy under hypoxic conditions induces angiogenesis. Autophagy plays an important role in hypoxia-driven enhanced paracrine effects of MSCs.	(Lee and Joe, 2018)
	Human aortic endothelial cells (HAECs)	Chemerin increases AMPKα activity by inducing mitochondrial reactive oxygen species generation, then inhibits the phosphorylation levels of mTOR, p70 S6 kinase, and 4E-BP1, and induces autophagy-related genes to activate the autophagy pathway.	Chemerin exerts augmented autophagy roles in endothelial cell. Oxidative stress-mediated autophagy is involved in chemerin-induced angiogenesis.	(Shen et al., 2013)
	Human prostate carcinoma cells PC-3 and HUVECs	ATG7 knockdown considerably restored the decreased expression of VEGFR2, HIFa and HIFb in Ery5-treated cells. Autophagy inhibits angiogenesis	Autophagy triggered by Ery5 inhibits cell proliferation, migration, invasion and angiogenesis and leads to cell death independent of apoptosis.	(Kumar et al., 2013)
