# Supplementary material for: Role of ATG7-dependent non-autophagic pathway in angiogenesis
Source: Front Pharmacol. 2024 Jan 10;14:1266311. doi: 10.3389/fphar.2023.1266311 (PMC10806190; doi:10.3389/fphar.2023.1266311)
Supplement: Supplementary file 2 [file Table1.XLSX]

## Sheet: Sheet1
TABLE 1. Non-autophagic roles of autophagy proteins.
Autophagy proteins	Non-autophagic role	Mechanism	Reference
ATG7	Transcription	Cell cycle arrest via p53 interaction and expression of p21CDK1N1A	Lee et al., 2012
Beclin 1	Cell survival /Apoptosis	Casp-mediated cleavage abrogates the autophagic function of Beclin-1, and generates a Beclin-1-C fragment to enhance apoptosis	Wirawan et al., 2010
Calpain-cleaved ATG5	Cell survival /Apoptosis	Truncated ATG5 translocated from the cytosol to mitochondria, associated with the anti-apoptotic molecule Bcl-xL and triggered cytochrome c release and caspase activation.	Yousefi et al., 2006
Worm Unc-51 (ATG1)	Modulation of cellular transport /Redirection of receptor transport	PP2A–UNC-51 complex regulates axon guidance by regulating phosphorylation	Ogura et al., 2010
ATG16L	Secretory processes	Interaction with Rab33A is required for hormone secretion in PC12 neuroendocrine cells	Ishibashi et al., 2012
ATG5, ATG7, ATG4B and LC3	Polarized secretion	Autophagy proteins participate in polarized secretion of lysosomal contents into the extracellular space by directing lysosomes to fuse with the plasma membrane.	DeSelm et al., 2011
ATG5–ATG12 conjugate	Signalling	Negatively regulates the type I IFN production pathway by direct association with the RIG-Iand IPS-1 through the CARDs	Jounai et al., 2007
LC3	Signalling /Cytoskeletal remodelling	LC3 reduces Rho–GEF activity of AKAP-Lbc, thus impairing its ability to promote cytoskeletal rearrangements associated with actin stress fibers formation	Baisamy et al., 2009
ULK1, beclin 1, ATG14L and PI3K activity	Membrane reorganization /Bacterial replication	Membrane compartment needed for Brucella abortus replication. Brucella selectively co-opts autophagy-initiation complexes to subvert host clearance and promote infection.	Starr et al., 2012
ATG12–ATG5, ATG7 and ATG16L1	Membrane reorganization /Viral replication	IFNγ exerts antiviral activity by inhibiting the formation of the membranous cytoplasmic MNV replication through ATG5-ATG12/ATG16L1	Hwang et al., 2012
